# Supplementary material for: Archaeal and bacterial communities assembly and co-occurrence networks in subtropical mangrove sediments under Spartina alterniflora invasion
Source: Environ Microbiome. 2021 May 3;16:10. doi: 10.1186/s40793-021-00377-y (PMC8091715; doi:10.1186/s40793-021-00377-y)
Supplement: Supplementary file 2 — Additional file 2: Supplementary Table S1. The contribution of each taxa category to the archaea and bacteria community in the 48 samples at 97% identity level. Supplementary Table S2. Lists of keystone taxa in co-occurrence network of archaea and bacteria. Supplementary Table S3. Lists of keystone taxa in co-occurrence network of archaea among four different types of vegetation zones. Supplementary Table S4. Lists of keystone taxa in co-occurrence network of bacteria among four different types of vegetation zones. [file 40793_2021_377_MOESM2_ESM.xlsx]

## Sheet: Titles
Archaeal and bacterial communities assembly and co-occurrence networks in subtropical mangrove sediments under Spartina alterniflora invasion
Additional file
Supplementary Table S1. The contribution of each taxa category to the archaea and bacteria community in the 48 samples at 97% identity level
Supplementary Table S2. Lists of keystone taxa in co-occurrence network of archaea and bacteria
Supplementary Table S3. Lists of keystone taxa in co-occurrence network of archaea among four different types of vegetation zones
Supplementary Table S4. Lists of keystone taxa in co-occurrence network of bacteria among four different types of vegetation zones

## Sheet: Table S1
Table S1 The contribution of each taxa category to the archaea and bacteria community in the 48 samples at 97% identity level
	Archaea		Bacteria
	OTU number	Sequence number	OTU number	Sequence number
All OTUs	6836	332304	31639	2081856
Always abundant taxa (AAT)	1 (0.01%)	122792 (36.95%)	0	0
Conditionally abundant taxa (CAT)	7 (0.10%)	90283 (19.20%)	2 (0.01%)	75,903 (3.65%)
Moderate taxa (MT)	0	0	0	0
Always rare taxa (ART)	5961 (87.20%)	37023 (11.14%)	30,358 (95.95%)	840,305 (40.36%)
Conditionally rare taxa (CRT)	820 (12.00%)	61542 (18.52%)	1,219 (3.85%)	906,230 (43.53%)
Conditionally rare and abundant taxa (CRAT)	47 (0.69%)	47145 (14.19%)	60 (0.19%)	259,418 (12.46%)

## Sheet: Table S2
Table S2 Lists of keystone taxa in co-occurrence network of archaea and bacteria
Number of nodes	OTU ID	Zi	Pi	Types	Relative abundance	Category	Taxonomy
1	OTU_12	4.138	0	Module hubs	0.00688225	CRT	p:Nanoarchaeaeota,c:Woesearchaeia
2	OTU_25	2.661	0	Module hubs	0.00273244	CRT	p:Nanoarchaeaeota,c:Woesearchaeia
3	OTU_49	2.661	0	Module hubs	0.00127895	CRT	p:Nanoarchaeaeota,c:Woesearchaeia
4	OTU_4	1.155	0.64	Connectors	0.0142791	CRT	p:Crenarchaeota,c:Bathyarchaeia
5	OTU_48	0	0.625	Connectors	0.000586812	CRT	p:Nanoarchaeaeota,c:Woesearchaeia
6	OTU_17	-0.802	0.625	Connectors	0.00141076	CRT	p:Actinobacteria,c:Actinobacteria,o:Corynebacteriales,f:Nocardiaceae,g:Rhodococcus,s:Rhodococcus_degradans
7	OTU_49	-1.045	0.623	Connectors	0.00188197	CRT	p:Proteobacteria,c:Gammaproteobacteria,o:Nitrosococcales,f:Methylophagaceae,g:Methylophaga
8	OTU_67	-0.378	0.642	Connectors	0.00377452	CRT	p:Proteobacteria,c:Alphaproteobacteria,o:Sphingomonadales,f:Sphingomonadaceae
9	OTU_103	-1.015	0.625	Connectors	0.00296995	CRT	p:Chloroflexi,c:Anaerolineae,o:Anaerolineales,f:Anaerolineaceae,g:uncultured,s:uncultured_Chloroflexi_bacterium
10	OTU_130	-0.166	0.631	Connectors	0.000520209	CRT	p:Proteobacteria,c:Alphaproteobacteria
11	OTU_142	1.956	0.656	Connectors	0.000812736	CRT	p:Proteobacteria,c:Gammaproteobacteria,o:Betaproteobacteriales,f:Hydrogenophilaceae,g:Thiobacillus
12	OTU_157	-0.59	0.656	Connectors	0.000654704	CRT	p:Bacteroidetes,c:Bacteroidia,o:Cytophagales,f:Cyclobacteriaceae,g:uncultured,s:uncultured_bacterium
13	OTU_158	-0.59	0.642	Connectors	0.000739244	CRT	p:Proteobacteria,c:Gammaproteobacteria,o:Alteromonadales,f:Colwelliaceae
14	OTU_218	-0.802	0.64	Connectors	0.000880945	CRT	p:Chloroflexi,c:Anaerolineae,o:Anaerolineales,f:Anaerolineaceae
15	OTU_234	1.532	0.637	Connectors	0.000511563	CRT	p:Proteobacteria,c:Alphaproteobacteria,o:Rhizobiales,f:Rhizobiales_Incertae_Sedis
16	OTU_237	-1.015	0.625	Connectors	0.000952996	CRT	p:Epsilonbacteraeota,c:Campylobacteria,o:Campylobacterales,f:Sulfurovaceae,g:Sulfurovum
17	OTU_568	-0.437	0.631	Connectors	0.000836273	CRT	p:Bacteroidetes,c:Bacteroidia,o:Cytophagales,f:Cyclobacteriaceae
Grey shadow indicates 20 connectors from 5 modules in the co-occurrence network of archaea, No gray shadow indicates 2 connectors from 7 modules in the co-occurrence network of bacteria.
Zi indicates within module connectivity, and Pi indicates among module connectivity.
The nodes in a network could be divided into the following four subcategories according to their Z values and P values:
1) peripheral nodes (Zi < 2.5, Pi < 0.62), 2) connectors (Zi < 2.5, Pi ≥ 0.62), 3) module hubs (Zi ≥ 2.5, Pi < 0.62), and 4) network hubs (Zi ≥ 2.5, Pi ≥ 0.62). Other indicates the OTU from other small modules.

## Sheet: Table S3
Table S3 Lists of keystone taxa in co-occurrence network of archaea among four different types of vegetation zones
Number of nodes	vegetation types	OTU ID	Zi	Pi	Types	Relative abundance	Category	Taxonomy
1	Mangrove	OTU_12	2.67378	0	Module hubs	0.00688225	CRAT	p:Euryarchaeota,c:Thermoplasmata,o:Marine_Benthic_Group_D_and_DHVEG-1
2	Mangrove	OTU_2946	3.58154	0.257785	Module hubs	0.0059584	CRAT	p:Thaumarchaeota,c:Nitrososphaeria,o:Nitrosopumilales,f:Nitrosopumilaceae,g:Candidatus_Nitrosopumilus
3	Mangrove	OTU_1	-0.918559	0.740741	Connectors	0.369517	AAT	p:Thaumarchaeota,c:Nitrososphaeria,o:Nitrosopumilales,f:Nitrosopumilaceae,g:Candidatus_Nitrosopumilus
4	Mangrove	OTU_7	1.64018	0.622837	Connectors	0.0102828	CRAT	p:Crenarchaeota,c:Bathyarchaeia
5	Mangrove	OTU_19	-0.248512	0.7	Connectors	0.000740286	CRT	p:Nanoarchaeaeota,c:Woesearchaeia
6	Mangrove	OTU_20	-0.918559	0.666667	Connectors	0.00121876	CRT	p:Nanoarchaeaeota,c:Woesearchaeia
7	Mangrove	OTU_49	0.58554	0.75	Connectors	0.00127895	CRT	p:Euryarchaeota,c:Thermoplasmata,o:uncultured
8	Mangrove	OTU_65	0.695833	0.705882	Connectors	0.000707184	CRT	p:Nanoarchaeaeota,c:Woesearchaeia
9	Mangrove	OTU_67	-0.248512	0.710744	Connectors	0.000646998	CRT	p:Nanoarchaeaeota,c:Woesearchaeia
10	Mangrove	OTU_76	-1.66503	0.75	Connectors	0.000352087	CRT	p:Nanoarchaeaeota,c:Woesearchaeia
11	Mangrove	OTU_80	1.168	0.657439	Connectors	0.00105325	CRT	p:Crenarchaeota,c:Bathyarchaeia
12	Mangrove	OTU_87	-0.248512	0.625	Connectors	0.000358106	CRT	p:Nanoarchaeaeota,c:Woesearchaeia
13	Mangrove	OTU_131	-0.720684	0.65625	Connectors	0.000315976	CRT	p:Crenarchaeota,c:Bathyarchaeia
14	Mangrove	OTU_171	-0.306186	0.625	Connectors	0.000261808	CRT	p:Nanoarchaeaeota,c:Woesearchaeia
15	Mangrove	OTU_215	-0.86033	0.625	Connectors	0.000261808	CRT	p:Nanoarchaeaeota,c:Woesearchaeia
16	Mangrove	OTU_246	-0.689165	0.680556	Connectors	0.000249771	CRT	p:Nanoarchaeaeota,c:Woesearchaeia
17	Mangrove	OTU_296	0.22366	0.663265	Connectors	0.000228706	CRT	p:Nanoarchaeaeota,c:Woesearchaeia
18	Mangrove	OTU_322	0.306186	0.716049	Connectors	0.0001294	ART	p:Nanoarchaeaeota,c:Woesearchaeia
19	Mangrove	OTU_354	-1.66503	0.625	Connectors	0.000291901	CRT	p:Nanoarchaeaeota,c:Woesearchaeia
20	Mangrove	OTU_510	-0.248512	0.66	Connectors	0.000385189	CRT	p:Crenarchaeota,c:Bathyarchaeia
21	Mangrove	OTU_542	-1.19286	0.625	Connectors	0.000183567	CRT	p:Nanoarchaeaeota,c:Woesearchaeia
22	Mangrove	OTU_594	-0.720684	0.666667	Connectors	0.000153474	ART	p:Nanoarchaeaeota,c:Woesearchaeia
23	Mangrove	OTU_727	-0.594172	0.642857	Connectors	0.000138427	CRT	p:Nanoarchaeaeota,c:Woesearchaeia
24	Mangrove	OTU_1130	-0.540062	0.64	Connectors	0.000102316	CRT	p:Nanoarchaeaeota,c:Woesearchaeia
25	Mangrove	OTU_1162	-0.306186	0.64	Connectors	9.93067e-05	CRT	p:Nanoarchaeaeota,c:Woesearchaeia
26	Mangrove	OTU_1198	0	0.72	Connectors	0.000505561	CRT	p:Nanoarchaeaeota,c:Woesearchaeia
27	Mangrove	OTU_2124	-0.540062	0.625	Connectors	0.000231716	CRT	p:Nanoarchaeaeota,c:Woesearchaeia
28	Mangrove	OTU_5114	0.58554	0.625	Connectors	0.000409264	CRT	p:Nanoarchaeaeota,c:Woesearchaeia
29	Ecotone	OTU_8	-0.647011	0.64	Connectors	0.00591928	CRAT	p:Crenarchaeota,c:Bathyarchaeia
30	Ecotone	OTU_33	0.151063	0.642857	Connectors	0.00160094	CRT	k:Archaea
31	Ecotone	OTU_39	-0.627821	0.622837	Connectors	0.00201623	CRAT	p:Crenarchaeota,c:Bathyarchaeia
32	Ecotone	OTU_40	0.101096	0.642857	Connectors	0.000598849	CRT	p:Nanoarchaeaeota,c:Woesearchaeia
33	Ecotone	OTU_50	1.95003	0.652778	Connectors	0.00050857	CRT	p:Nanoarchaeaeota,c:Woesearchaeia
34	Ecotone	OTU_54	0.849202	0.644628	Connectors	0.00196507	CRAT	p:Nanoarchaeaeota,c:Woesearchaeia
35	Ecotone	OTU_112	-0.29324	0.705882	Connectors	0.000818528	CRT	p:Asgardaeota,c:Odinarchaeia
36	Ecotone	OTU_117	0.0132047	0.622771	Connectors	0.00118566	CRT	p:Crenarchaeota,c:Bathyarchaeia
37	Ecotone	OTU_119	0.817518	0.626039	Connectors	0.000346069	CRT	p:Nanoarchaeaeota,c:Woesearchaeia
38	Ecotone	OTU_131	-0.841496	0.627219	Connectors	0.00046945	CRT	p:Crenarchaeota,c:Bathyarchaeia
39	Ecotone	OTU_254	-1.50948	0.72	Connectors	0.000189585	CRT	p:Nanoarchaeaeota,c:Woesearchaeia
40	Ecotone	OTU_280	1.95003	0.694215	Connectors	0.000180558	CRT	p:Crenarchaeota,c:Bathyarchaeia
41	Ecotone	OTU_293	-0.959695	0.71875	Connectors	0.000162502	ART	p:Nanoarchaeaeota,c:Woesearchaeia
42	Ecotone	OTU_356	-0.647011	0.653061	Connectors	0.000276855	ART	p:Crenarchaeota,c:Bathyarchaeia
43	Ecotone	OTU_358	0.860309	0.666667	Connectors	0.000282874	CRT	p:Nanoarchaeaeota,c:Woesearchaeia
44	Ecotone	OTU_375	-0.737544	0.653061	Connectors	0.000505561	CRT	p:Nanoarchaeaeota,c:Woesearchaeia
45	Ecotone	OTU_512	-0.29324	0.655	Connectors	0.0011345	CRT	p:Nanoarchaeaeota,c:Woesearchaeia
46	Ecotone	OTU_566	-1.18185	0.64	Connectors	0.000198613	CRT	p:Crenarchaeota,c:Bathyarchaeia
47	Ecotone	OTU_647	-0.647011	0.625	Connectors	0.000153474	ART	p:Nanoarchaeaeota,c:Woesearchaeia
48	Ecotone	OTU_737	0.860309	0.65625	Connectors	0.000328013	CRT	p:Euryarchaeota,c:Thermoplasmata,o:Marine_Benthic_Group_D_and_DHVEG-1
49	Ecotone	OTU_768	-0.229416	0.65625	Connectors	0.000249771	ART	p:Nanoarchaeaeota,c:Woesearchaeia
50	Ecotone	OTU_997	-0.229416	0.64	Connectors	0.000195604	ART	p:Nanoarchaeaeota,c:Woesearchaeia
51	Ecotone	OTU_1528	-0.737544	0.644628	Connectors	0.000108335	ART	p:Nanoarchaeaeota,c:Woesearchaeia
52	Ecotone	OTU_2168	0.101096	0.65625	Connectors	0.000180558	ART	p:Crenarchaeota,c:Bathyarchaeia
53	Ecotone	OTU_2169	2.34542	0.639053	Connectors	0.0122358	CRAT	p:Thaumarchaeota,c:Nitrososphaeria,o:Nitrosopumilales,f:Nitrosopumilaceae,g:Candidatus_Nitrosopumilus
54	Ecotone	OTU_6496	-1.18185	0.625	Connectors	0.000430329	CRT	p:Thaumarchaeota,c:Nitrososphaeria,o:Nitrosopumilales,f:Nitrosopumilaceae
55	Cordgrass	OTU_1154	2.6098	0.52552	Module hubs	0.000550701	CRT	k:Archaea,p:Crenarchaeota,c:Bathyarchaeia
56	Cordgrass	OTU_20	2.03266	0.660494	Connectors	0.00121876	CRT	k:Archaea,p:Nanoarchaeaeota,c:Woesearchaeia
57	Cordgrass	OTU_35	1.40061	0.623457	Connectors	0.00106228	CRT	k:Archaea,p:Nanoarchaeaeota,c:Woesearchaeia
58	Cordgrass	OTU_90	0.184787	0.6759	Connectors	0.000318985	CRT	k:Archaea,p:Crenarchaeota,c:Bathyarchaeia
59	Cordgrass	OTU_106	-1.02521	0.680556	Connectors	0.000285883	CRT	k:Archaea,p:Crenarchaeota,c:Bathyarchaeia
60	Cordgrass	OTU_114	-0.327416	0.625	Connectors	0.000932881	CRT	k:Archaea,p:Nanoarchaeaeota,c:Woesearchaeia
61	Cordgrass	OTU_183	-0.277181	0.71875	Connectors	0.000300929	CRT	k:Archaea,p:Crenarchaeota,c:Bathyarchaeia
62	Cordgrass	OTU_229	-1.01863	0.65625	Connectors	0.000300929	CRT	k:Archaea,p:Euryarchaeota,c:Thermoplasmata
63	Cordgrass	OTU_241	-0.385339	0.642857	Connectors	0.00021065	ART	k:Archaea,p:Crenarchaeota,c:Bathyarchaeia
64	Cordgrass	OTU_261	-1.01863	0.625	Connectors	0.000249771	CRT	k:Archaea,p:Crenarchaeota,c:Bathyarchaeia
65	Cordgrass	OTU_368	1.10872	0.683673	Connectors	0.00021065	CRT	k:Archaea,p:Crenarchaeota,c:Bathyarchaeia
66	Cordgrass	OTU_449	-0.673021	0.683673	Connectors	0.000165511	CRT	k:Archaea,p:Crenarchaeota,c:Bathyarchaeia
67	Cordgrass	OTU_510	-0.385339	0.708333	Connectors	0.000385189	CRT	k:Archaea,p:Crenarchaeota,c:Bathyarchaeia
68	Mudflat	OTU_254	2.57443	0.682521	Network hubs	0.000189585	CRT	k:Archaea,p:Nanoarchaeaeota,c:Woesearchaeia
69	Mudflat	OTU_86	2.57278	0.277778	Module hubs	0.000334031	CRT	k:Archaea,p:Nanoarchaeaeota,c:Woesearchaeia
70	Mudflat	OTU_91	2.79196	0	Module hubs	0.00038218	CRT	k:Archaea,p:Crenarchaeota,c:Bathyarchaeia
71	Mudflat	OTU_199	2.89664	0	Module hubs	0.000565747	CRT	k:Archaea,p:Crenarchaeota,c:Bathyarchaeia
72	Mudflat	OTU_21	0.490367	0.691358	Connectors	0.00109237	CRT	k:Archaea,p:Thaumarchaeota,c:Nitrososphaeria,o:Nitrososphaerales,f:Nitrososphaeraceae,g:Candidatus_Nitrososphaera
73	Mudflat	OTU_37	-0.73508	0.622449	Connectors	0.000746305	CRT	k:Archaea,p:Nanoarchaeaeota,c:Woesearchaeia
74	Mudflat	OTU_103	-1.28639	0.64	Connectors	0.000544682	CRT	k:Archaea,p:Thaumarchaeota,c:Nitrososphaeria,o:Nitrososphaerales,f:Nitrososphaeraceae,g:Candidatus_Nitrocosmicus
75	Mudflat	OTU_112	-1.07268	0.625	Connectors	0.000818528	CRT	k:Archaea,p:Asgardaeota,c:Odinarchaeia
76	Mudflat	OTU_124	1.5324	0.66482	Connectors	0.000361115	CRT	k:Archaea,p:Nanoarchaeaeota,c:Woesearchaeia
77	Mudflat	OTU_224	0	0.625	Connectors	0.000448385	CRT	k:Archaea,p:Nanoarchaeaeota,c:Woesearchaeia
78	Mudflat	OTU_530	-0.551663	0.64	Connectors	0.000201623	CRT	k:Archaea,p:Crenarchaeota,c:Bathyarchaeia
79	Mudflat	OTU_564	-0.030648	0.693878	Connectors	0.0219107	CAT	k:Archaea,p:Thaumarchaeota,c:Nitrososphaeria,o:Nitrosopumilales,f:Nitrosopumilaceae,g:Candidatus_Nitrosopumilus,s:uncultured_archaeon
80	Mudflat	OTU_598	1.01138	0.650888	Connectors	0.00042732	CRT	k:Archaea,p:Nanoarchaeaeota,c:Woesearchaeia
81	Mudflat	OTU_4385	-0.030648	0.65625	Connectors	0.00200419	CRAT	k:Archaea,p:Thaumarchaeota,c:Nitrososphaeria,o:Nitrosopumilales,f:Nitrosopumilaceae
82	Mudflat	OTU_6422	0.490367	0.657778	Connectors	0.000198613	CRT	k:Archaea,p:Crenarchaeota,c:Bathyarchaeia
Pink shadow were the OTUs simultaneously detected in different vegetation zones

## Sheet: Table S4
Table S4 Lists of keystone taxa in co-occurrence network of bacteria among four different types of vegetation zones
Number of nodes	vegetation types	OTU ID	Zi	Pi	Types	Relative abundance	Category	Taxonomy
1	Mangrove	OTU_3	-0.947015	0.641975	Connectors	0.0154852	CAT	k:Bacteria,p:Chloroflexi,c:Anaerolineae,o:Anaerolineales,f:Anaerolineaceae,g:uncultured,s:uncultured_bacterium
2	Mangrove	OTU_8	-0.939678	0.632812	Connectors	0.0154852	CRT	k:Bacteria,p:Nitrospirae,c:Nitrospira,o:Nitrospirales,f:Nitrospiraceae,g:Nitrospira
3	Mangrove	OTU_16	-0.0212471	0.630178	Connectors	0.00773829	CRAT	k:Bacteria,p:Proteobacteria,c:Gammaproteobacteria,o:Gammaproteobacteria_Incertae_Sedis,f:Unknown_Family,g:uncultured
4	Mangrove	OTU_18	-0.59025	0.664444	Connectors	0.00114946	CRT	k:Bacteria,p:Gemmatimonadetes,c:Gemmatimonadetes,o:Gemmatimonadales,f:Gemmatimonadaceae,g:uncultured
5	Mangrove	OTU_55	-0.576708	0.64	Connectors	0.00126474	CRT	k:Bacteria,p:Proteobacteria,c:Alphaproteobacteria,o:Rhodobacterales,f:Rhodobacteraceae,g:Halovulum,s:uncultured_alpha_proteobacterium
6	Mangrove	OTU_120	-1.11439	0.652778	Connectors	0.00106924	CRT	k:Bacteria,p:Bacteroidetes,c:Bacteroidia,o:Flavobacteriales,f:Flavobacteriaceae,g:Aestuariibaculum,s:Gaetbulibacter_sp._M13
7	Mangrove	OTU_143	-0.328179	0.66449	Connectors	0.000480821	CRT	k:Bacteria,p:Verrucomicrobia,c:Verrucomicrobiae,o:Pedosphaerales,f:Pedosphaeraceae
8	Mangrove	OTU_275	-0.576708	0.625	Connectors	0.000561999	CRT	k:Bacteria,p:Chloroflexi,c:Anaerolineae,o:Anaerolineales,f:Anaerolineaceae,g:uncultured,s:uncultured_bacterium
9	Mangrove	OTU_483	0.719367	0.631772	Connectors	0.001124	CRT	k:Bacteria,p:Chloroflexi,c:Anaerolineae,o:Anaerolineales,f:Anaerolineaceae,g:uncultured
10	Mangrove	OTU_568	1.08967	0.631519	Connectors	0.000836273	CRT	k:Bacteria,p:Proteobacteria,c:Deltaproteobacteria,o:Desulfobacterales,f:Desulfobacteraceae,g:Sva0081_sediment_group
11	Mangrove	OTU_2152	0.904521	0.641869	Connectors	0.000510602	CRT	k:Bacteria,p:Proteobacteria,c:Gammaproteobacteria
12	Ecotone	OTU_38	2.78845	0.574669	Module hubs	0.00266301	CRT	k:Bacteria,p:Proteobacteria,c:Alphaproteobacteria,o:Rhodobacterales,f:Rhodobacteraceae,g:uncultured,s:uncultured_alpha_proteobacterium
13	Ecotone	OTU_43	-0.383411	0.66	Connectors	0.00252563	CRT	k:Bacteria,p:Proteobacteria,c:Deltaproteobacteria,o:Desulfuromonadales,f:Sva1033
14	Ecotone	OTU_64	0.975956	0.6464	Connectors	0.00171097	CRT	k:Bacteria,p:Proteobacteria,c:Alphaproteobacteria,o:Rhizobiales,f:Rhizobiales_Incertae_Sedis,g:Bauldia
15	Ecotone	OTU_145	-0.57735	0.666667	Connectors	0.000751733	CRT	k:Bacteria,p:Proteobacteria,c:Alphaproteobacteria,o:Parvibaculales,f:PS1_clade
16	Ecotone	OTU_160	1.8822	0.641975	Connectors	0.000844919	CRT	k:Bacteria,p:Proteobacteria,c:Gammaproteobacteria,o:Betaproteobacteriales,f:Methylophilaceae,g:Methylotenera,s:uncultured_bacterium
17	Ecotone	OTU_190	-1.28966	0.64	Connectors	0.00038139	CRT	k:Bacteria,p:Chloroflexi,c:Anaerolineae,o:SBR1031
18	Ecotone	OTU_225	0.522834	0.650888	Connectors	0.000557675	CRT	k:Bacteria,p:Bacteroidetes,c:Bacteroidia,o:Flavobacteriales,f:Flavobacteriaceae,g:Actibacter,s:uncultured_bacterium
19	Ecotone	OTU_303	0.522834	0.628099	Connectors	0.000878063	CRT	k:Bacteria,p:Chloroflexi,c:Anaerolineae,o:Anaerolineales,f:Anaerolineaceae,g:uncultured,s:uncultured_bacterium
20	Ecotone	OTU_1056	1.8822	0.625	Connectors	0.00146312	CRT	k:Bacteria,p:Proteobacteria,c:Gammaproteobacteria,o:Cellvibrionales,f:Halieaceae
21	Ecotone	OTU_1809	-0.836534	0.64	Connectors	0.000555754	CRAT	k:Bacteria,p:Firmicutes,c:Bacilli,o:Bacillales,f:Bacillaceae,g:Bacillus
22	Ecotone	OTU_3379	-1.68956	0.625	Connectors	0.000526934	CRT	k:Bacteria,p:Proteobacteria,c:Gammaproteobacteria,o:Cellvibrionales,f:Halieaceae
23	Cordgrass	OTU_141	2.50471	0.356518	Module hubs	0.000591299	CRT	k:Bacteria,p:Proteobacteria,c:Gammaproteobacteria,o:Steroidobacterales,f:Woeseiaceae,g:JTB255_marine_benthic_group
24	Cordgrass	OTU_29	-0.735581	0.648438	Connectors	0.00203184	CRT	k:Bacteria,p:Proteobacteria,c:Alphaproteobacteria,o:uncultured
25	Cordgrass	OTU_39	0.836095	0.62426	Connectors	0.00149722	CRT	k:Bacteria,p:Proteobacteria,c:Gammaproteobacteria,o:PLTA13
26	Cordgrass	OTU_103	-0.397052	0.620038	Connectors	0.00296995	CRAT	k:Bacteria,p:Chloroflexi,c:Anaerolineae,o:Anaerolineales,f:Anaerolineaceae,g:uncultured,s:uncultured_Chloroflexi_bacterium
27	Cordgrass	OTU_106	0.227428	0.622012	Connectors	0.000522611	CRT	k:Bacteria,p:Proteobacteria,c:Alphaproteobacteria,o:Acetobacterales,f:Acetobacteraceae,g:uncultured
28	Cordgrass	OTU_136	0.836095	0.655567	Connectors	0.000955878	CRT	k:Bacteria,p:Proteobacteria,c:Gammaproteobacteria,o:Betaproteobacteriales,f:Burkholderiaceae,g:uncultured,s:uncultured_bacterium
29	Cordgrass	OTU_142	-0.677644	0.631837	Connectors	0.000812736	CRT	k:Bacteria,p:Proteobacteria,c:Gammaproteobacteria,o:Betaproteobacteriales,f:Hydrogenophilaceae,g:Thiobacillus
30	Cordgrass	OTU_169	-0.333333	0.625	Connectors	0.00110094	CRT	k:Bacteria,p:Bacteroidetes,c:Bacteroidia,o:Cytophagales,f:Cyclobacteriaceae,g:uncultured,s:uncultured_bacterium
31	Cordgrass	OTU_173	1.03255	0.63258	Connectors	0.000491388	CRT	k:Bacteria,p:Gemmatimonadetes,c:Gemmatimonadetes,o:Gemmatimonadales,f:Gemmatimonadaceae,g:uncultured,s:uncultured_soil_bacterium
32	Cordgrass	OTU_183	0.443176	0.65873	Connectors	0.000795924	CRT	k:Bacteria,p:Proteobacteria,c:Deltaproteobacteria,o:Deltaproteobacteria_Incertae_Sedis,f:Unknown_Family,g:Deferrisoma
33	Cordgrass	OTU_334	-0.539121	0.64	Connectors	0.000571125	CRT	k:Bacteria,p:Proteobacteria,c:Alphaproteobacteria,o:Sphingomonadales,f:Sphingomonadaceae
34	Cordgrass	OTU_568	-0.735581	0.633745	Connectors	0.000836273	CRT	k:Bacteria,p:Proteobacteria,c:Deltaproteobacteria,o:Desulfobacterales,f:Desulfobacteraceae,g:Sva0081_sediment_group
35	Cordgrass	OTU_698	-0.735581	0.642857	Connectors	0.000386194	CRAT	k:Bacteria,p:Proteobacteria,c:Deltaproteobacteria,o:Desulfobacterales,f:Desulfobacteraceae,g:Desulfosarcina
36	Cordgrass	OTU_774	-1.1285	0.661157	Connectors	0.000202704	CRT	k:Bacteria,p:Spirochaetes,c:Spirochaetia,o:Spirochaetales,f:Spirochaetaceae,g:Spirochaeta_2
37	Cordgrass	OTU_1180	-0.539121	0.65374	Connectors	0.000759899	CRT	k:Bacteria,p:Chloroflexi,c:Anaerolineae,o:Ardenticatenales,f:uncultured
38	Mudflat	OTU_2	-1.24134	0.666667	Connectors	0.00675983	CRAT	k:Bacteria,p:Proteobacteria,c:Gammaproteobacteria,o:Pseudomonadales,f:Pseudomonadaceae,g:Pseudomonas
39	Mudflat	OTU_10	1.11803	0.648438	Connectors	0.00261353	CRT	k:Bacteria,p:Proteobacteria,c:Gammaproteobacteria,o:Xanthomonadales,f:Xanthomonadaceae,g:Stenotrophomonas
40	Mudflat	OTU_18	1.14085	0.637207	Connectors	0.00114946	CRT	k:Bacteria,p:Gemmatimonadetes,c:Gemmatimonadetes,o:Gemmatimonadales,f:Gemmatimonadaceae,g:uncultured
41	Mudflat	OTU_19	-0.800048	0.657778	Connectors	0.0050551	CRAT	k:Bacteria,p:Chloroflexi,c:Anaerolineae,o:Anaerolineales,f:Anaerolineaceae,g:uncultured
42	Mudflat	OTU_32	1.03836	0.6436	Connectors	0.000939066	CRT	k:Bacteria,p:Proteobacteria,c:Alphaproteobacteria,o:Rhizobiales,f:Rhizobiales_Incertae_Sedis,g:Anderseniella,s:uncultured_bacterium
43	Mudflat	OTU_42	1.1547	0.625	Connectors	0.00332732	CRT	k:Bacteria,p:Proteobacteria,c:Deltaproteobacteria,o:Desulfuromonadales,f:Sva1033
44	Mudflat	OTU_51	0.224623	0.625	Connectors	0.00120469	CRT	k:Bacteria,p:Verrucomicrobia,c:Verrucomicrobiae,o:Verrucomicrobiales,f:Rubritaleaceae,g:Luteolibacter
45	Mudflat	OTU_58	0	0.64	Connectors	0.00159905	CRAT	k:Bacteria,p:Bacteroidetes,c:Bacteroidia,o:Flavobacteriales,f:Flavobacteriaceae,g:Flavobacterium
46	Mudflat	OTU_70	-0.141867	0.6656	Connectors	0.00126474	CRT	k:Bacteria,p:Bacteroidetes,c:Rhodothermia,o:Rhodothermales,f:Rhodothermaceae,g:uncultured
47	Mudflat	OTU_93	0.22129	0.637716	Connectors	0.00167351	CRT	k:Bacteria,p:Proteobacteria,c:Gammaproteobacteria,o:Gammaproteobacteria_Incertae_Sedis,f:Unknown_Family,g:uncultured
48	Mudflat	OTU_106	1.50734	0.661866	Connectors	0.000522611	CRT	k:Bacteria,p:Proteobacteria,c:Alphaproteobacteria,o:Acetobacterales,f:Acetobacteraceae,g:uncultured
49	Mudflat	OTU_127	-0.187245	0.620187	Connectors	0.00148906	CRT	k:Bacteria,p:Actinobacteria,c:Acidimicrobiia,o:Actinomarinales,f:uncultured
50	Mudflat	OTU_139	0.774359	0.655382	Connectors	0.000466891	CRT	k:Bacteria,p:Proteobacteria,c:Gammaproteobacteria,o:Nitrosococcales,f:Nitrosococcaceae,g:SZB85,s:uncultured_bacterium
51	Mudflat	OTU_141	1.65116	0.625638	Connectors	0.000591299	CRT	k:Bacteria,p:Proteobacteria,c:Gammaproteobacteria,o:Steroidobacterales,f:Woeseiaceae,g:JTB255_marine_benthic_group
52	Mudflat	OTU_151	0.323424	0.659753	Connectors	0.000613395	CRT	k:Bacteria,p:Acidobacteria,c:Thermoanaerobaculia,o:Thermoanaerobaculales,f:Thermoanaerobaculaceae,g:Subgroup_10
53	Mudflat	OTU_167	1.03836	0.633602	Connectors	0.000490908	CRT	k:Bacteria,p:Bacteroidetes,c:Bacteroidia,o:Cytophagales,f:Cyclobacteriaceae
54	Mudflat	OTU_168	0.629825	0.645926	Connectors	0.00083147	CRT	k:Bacteria,p:Proteobacteria,c:Gammaproteobacteria,o:PLTA13
55	Mudflat	OTU_188	0.527691	0.638504	Connectors	0.00111151	CRT	k:Bacteria,p:Proteobacteria,c:Deltaproteobacteria,o:Myxococcales,f:Haliangiaceae,g:Haliangium,s:uncultured_bacterium
56	Mudflat	OTU_207	-0.57735	0.64	Connectors	0.000519248	CRT	k:Bacteria,p:Firmicutes,c:Clostridia,o:Clostridiales,f:Clostridiaceae_1
57	Mudflat	OTU_216	-0.691603	0.625	Connectors	0.000713786	CRT	k:Bacteria,p:Proteobacteria,c:Gammaproteobacteria,o:Oceanospirillales,f:Nitrincolaceae,g:Marinobacterium,s:Marinobacterium_stanieri
58	Mudflat	OTU_220	1.34476	0.623457	Connectors	0.00123063	CRT	k:Bacteria,p:Acidobacteria,c:Holophagae,o:Subgroup_7
59	Mudflat	OTU_282	0.527691	0.658854	Connectors	0.00046497	CRT	k:Bacteria,p:Proteobacteria,c:Deltaproteobacteria,o:Oligoflexales,f:0319-6G20
60	Mudflat	OTU_287	1.50734	0.661838	Connectors	0.000668634	CRT	k:Bacteria,p:Proteobacteria,c:Alphaproteobacteria,o:Rhodovibrionales,f:Kiloniellaceae,g:uncultured,s:uncultured_bacterium
61	Mudflat	OTU_347	0.774359	0.633059	Connectors	0.000405888	CRT	k:Bacteria,p:Proteobacteria,c:Gammaproteobacteria,o:Betaproteobacteriales,f:Nitrosomonadaceae,g:MND1,s:uncultured_beta_proteobacterium
62	Mudflat	OTU_485	-0.691603	0.663265	Connectors	0.000955397	CRT	k:Bacteria,p:Actinobacteria,c:Acidimicrobiia,o:Actinomarinales,f:uncultured
63	Mudflat	OTU_516	1.14085	0.622041	Connectors	0.000405407	CRT	k:Bacteria,p:Proteobacteria,c:Gammaproteobacteria
64	Mudflat	OTU_3458	0.834093	0.657439	Connectors	0.00149818	CRT	k:Bacteria,p:Proteobacteria,c:Gammaproteobacteria,o:Gammaproteobacteria_Incertae_Sedis,f:Unknown_Family,g:uncultured
65	Mudflat	OTU_7257	0.407869	0.651111	Connectors	0.00023921	CRT	k:Bacteria,p:Proteobacteria,c:Gammaproteobacteria
66	Mudflat	OTU_25079	-0.57735	0.666667	Connectors	0.000407809	CRT	k:Bacteria,p:Proteobacteria,c:Gammaproteobacteria,o:Vibrionales,f:Vibrionaceae,g:Vibrio
Pink shadow were the OTUs simultaneously detected in different vegetation zones
